# Supplementary material for: Artificial Intelligence Methods in the Detection of Oral Diseases on Pantomographic Images—A Systematic Narrative Review
Source: J Clin Med. 2025 May 7;14(9):3262. doi: 10.3390/jcm14093262 (PMC12072333; doi:10.3390/jcm14093262)
Supplement: Supplementary file 1 [file jcm-14-03262-s001.zip]

Archive with 1 entries (1 files):
- jcm-3573708-supplementary.png
